# Supplementary material for: Socioeconomic predictors of COVID-19-related health disparities among United States workers: A structural equation modeling study
Source: PLOS Glob Public Health. 2022 Feb 9;2(2):e0000117. doi: 10.1371/journal.pgph.0000117 (PMC10021756; doi:10.1371/journal.pgph.0000117)
Supplement: S1 Table — (XLSX) [file pgph.0000117.s001.xlsx]

## Sheet: Sheet1
S1 Table. Model fit indices
Model	χ2 test of exact fit	CFI	RMSEA (90% CI)	SRMR
Model 1	879.42, DF=73, p<.001	0.825	0.063 (0.059, 0.067)	0.073
Model 2	601.18, DF=69, p<.001	0.884	0.052 (0.049, 0.056)	0.065
Model 3	553.03, DF=68, p<.001	0.895	0.050 (0.047 0.054)	0.06
Model 4	504.07, DF=65, p<.001	0.905	0.049 (0.045 0.053)	0.057
Notes: CFI = Comparative Fit Index RMSEA = Root Mean Square Error of Approximation SRMR = Standardized Root Mean Squared Residual CI = confidence intervals DF = degrees of freedom
