# Supplementary material for: Socioeconomic predictors of COVID-19-related health disparities among United States workers: A structural equation modeling study
Source: PLOS Glob Public Health. 2022 Feb 9;2(2):e0000117. doi: 10.1371/journal.pgph.0000117 (PMC10021756; doi:10.1371/journal.pgph.0000117)
Supplement: S2 Table — (XLSX) [file pgph.0000117.s002.xlsx]

## Sheet: Sheet1
S2 Table. Model fit indices for the random split samples
Model	χ2 test of exact fit	CFI	RMSEA (90% CI)	SRMR
Model 4 (Random split sample 1)	281.27, DF=65, p<.001	0.897	0.052 (0.043, 0.055)	0.06
Model 4 (Random split sample 2)	282.00, DF=65, p<.001	0.913	0.049 (0.043, 0.055)	0.061
Model 4 (Full sample)	504.07, DF=65, p<.001	0.905	0.049 (0.045 0.053)	0.057
Notes: CFI = Comparative Fit Index RMSEA = Root Mean Square Error of Approximation SRMR = Standardized Root Mean Squared Residual CI = confidence intervals DF = degrees of freedom
