# Supplementary material for: Socioeconomic predictors of COVID-19-related health disparities among United States workers: A structural equation modeling study
Source: PLOS Glob Public Health. 2022 Feb 9;2(2):e0000117. doi: 10.1371/journal.pgph.0000117 (PMC10021756; doi:10.1371/journal.pgph.0000117)
Supplement: S3 Table — (XLSX) [file pgph.0000117.s003.xlsx]

## Sheet: Sheet2
S3 Table. Model paths: unstandardized coefficients with 95% confidence intervals comparing the full and split sample models
		Full sample		Random split sample 1		Random split sample 2
Outcome	Explanatory variable	B	95% CI	B	95% CI	B	95% CI
Financial vulnerability	Essential worker	0.205	0.17, 0.24	0.18	0.12, 0.23	0.27	0.21, 0.34
	Female	0.024	-0.01, 0.06	-0.00	-0.05, 0.04	0.06	0.00, 0.11
	Urban residence	0.084	0.05, 0.12	0.05	-0.03, 0.12	0.12	0.06, 0.17
	Rural residence	0.122	0.09, 0.16	0.08	0.04, 0.12	0.17	0.11, 0.24
Mental health vulnerability	Essential worker	-0.25	-0.38, -0.13	-0.25	-0.40, -0.08	-0.27	-0.45, -0.08
	Female	0.652	0.65, 0.74	0.66	0.52, 0.79	0.63	0.49, 0.78
	Urban residence	0.136	0.14, 0.25	0.25	0.08, 0.43	0.03	-0.12, 0.18
	Rural residence	-0.27	-0.39, -0.16	-0.28	-0.43, -0.13	-0.45	-0.27, -0.10
Healthcare access vulnerability	Essential worker	-0.10	-0.18, -0.01	-0.06	-0.16, 0.05	-0.14	-0.27, -0.003
	Female	-0.07	-0.14, 0.02	-0.10	-0.21, 0.01	-0.06	-0.17, 0.06
	Urban residence	0.037	-0.08, 0.16	-0.06	-0.21, 0.11	0.12	-0.03, 0.27
	Rural residence	0.152	0.07, 0.24	0.13	0.02, 0.24	0.18	0.03, 0.34
Note: β = standardized coefficients B = unstandardized coefficients 95% CI = 95% confidence intervals. There were no changes in the direction of the estimate. The highlights indicate where there was a difference in the significance level with respect to the full sample.
